# Supplementary material for: Malnutrition-Related Health Outcomes in Older Adults with Hip Fractures: A Systematic Review and Meta-Analysis
Source: Nutrients. 2024 Apr 5;16(7):1069. doi: 10.3390/nu16071069 (PMC11013126; doi:10.3390/nu16071069)
Supplement: Supplementary file 1 [file nutrients-16-01069-s001.zip]

Archive with 3 entries (3 files):
- Supplementary Table S1. Search strategy.pdf
- Supplementary Table S2. New Castle Ottawa Scale.pdf
- Supplementary Table S3. PRISMA checklist (2020).pdf
